# Supplementary material for: GAL4-based functional screen of neuropeptides in Drosophila reproduction
Source: PLoS One. 2026 Mar 27;21(3):e0345918. doi: 10.1371/journal.pone.0345918 (PMC13028521; doi:10.1371/journal.pone.0345918)
Supplement: S2 File — (XLSX) [file pone.0345918.s002.xlsx]

## Sheet: Fig 2A
AstB		Burs				CAPA				CRZ				DH44		DSK		dFMRFa				RYa
51983>VIF	51983> TNT	51980> VIF	51980> TNT	40972>VIF	40972> TNT	51969> VIF	51969> TNT	51970>VIF	51970> TNT	51976>VIF	51976> TNT	51977>VIF	51977> TNT	51987> VIF	51987> TNT	51981>VIF	51981> TNT	51990>VIF	51990> TNT	56837> TNTVIF	56837> TNT	63899>VIF	63899> TNT
213	14	229	236	282	295	354	147	238	213	193	148	259	191	227	127	276	240	253	201	205	49	293	150
245	3	205	208	291	272	278	182	230	226	205	112	282	167	280	246	258	238	261	218	204	59	325	161
285	8	118	191	292	265	326	162	221	197	189	168	243	173	298	199	259	189	261	187	268	4	293	136
244	46	226	227	291	226	292	191	216	223	266	110	276	263	298	281	286	205	249	172	254	23	308	127
265	72	210	220	266	224	316	174	252	261	240	148	281	221	298	203	277	226	234	216	177	134	314	139
232	7	235	231	320	245	291	180	233	240	268	135	283	256	274	239	171	221	269	153			325	214
202	125	247	228	316	246	320	137	234	192	270	200	265	208	302	189	268	201	261	63			205	137
312	6	218	233	304	210	260	164	248	242	162	243	273	87	302	222	251	245	245	167			190	180
356	4	187	178	240	200	310	183	285	238	264	168	264	176	292	285	249	176	286	172			197	155
356	21	191	140	251	138	231	232	276	149	241	251	297	168	300	244	201	218	284	201			119	79
277	42	190	157	202	205	286	193	270	157	267	270	282	215	332	284	356	218	268	164			146	103
185	76	181	169	246	223	280	242	222	170	256	261	316	227	323	196	216	169	254	156			211	89
260	43	198	140	234	201	231	225	265	236	272	193	221	266	310	181	237	154	248	221			199	99
		212	164	234	193	291	117	277	173	283	258	267	181	319	219	262	206	286	145			240	73
		153	122	227	229	240	236	276	262	237	244	274	219	320	242	363	162	284	255			234	136
		177	167	229	224	265	246	288	229	258	231	224	131	329	278	271	178	275	239			208	116
		223	98	315	372	268	202							342	208	269	257
		296	136	321	343									347	156	253	273
		293	231	305	252											260	279
		160	299	261	332											252	249
		259	132	300	241											276	237
		262	259	299	322											273	222
		294	209	320	345											280	284
		310	169	367	200											270	256

## Sheet: Fig 2B
AstC		EH		hug-PK		MS				PDF		sNPF		TK
52017>VIF	52017> TNT	6301> TNTVIF	6301> TNT	58769>VIF	58769> TNT	51985> TNTVIF	51985> TNT	51986> TNTVIF	51986> TNT	6899> VIF	6899> TNT	51991>VIF	51991> TNT	TK> TNTVIF	TK> TNT
320	194	135	188	148	150	252	238	352	308	103	178	194	49	46	99
472	334	178	155	194	189	239	313	330	282	132	162	152	89	169	132
214	320	176	51	210	145	280	297	360	318	105	133	70	71	214	55
325	382	173	49	167	183	284	314	308	315	124	127	195	135	148	132
373	323	191	39	101	198	283	239	344	282	108	169	94	186	60	81
323	310	89	206	125	147	283	310	268	340	75	136	6	175	61	165
326	250	141	149	200	182	258	225	270	198	123	124	192	186	11	127
325	280	168	147	149	174	247	285	253	293	121	114	243	231	209	104
338	210	114	199	107	268	253	325	212	186	62	140	270	220	48	174
320	242	171	143	168	313	290	240	253	258	114	120	292	159	185	67
329	267	193	149	284	318	275	347	282	242	53	160	278	201	238	193
361	277	190	177	285	271	234	284	240	228	254	142	166	214	203	120
193	241	244	227	279	293	255	346	264	229	250	168	184	228	162	158
137	216	252	255	261	283	264	295	264	248	264	188	159	241	86	5
172	276	207	235	280	350	254	276	306	254	132	123	190	204	215	58
191	268	223	190	319	296	262	313	275	225	188	174	194	207	191	236
194		219	270	267	273	229	264	232	240	130	221	192	197
235	314	239	196	284	369	246	230		244	34	301	179	181
325	289	180	41	349		237	329		263	207	276	182	216
253	293	104	112	363		248	187		285	282	244	196	195
269	327	92	16	331		284	324			142	327	181	211
299	287	60	162	330		265	228			134	128	207	232
287	90	135	118	371		320	295					226	180
279	168			357		309	252					173	261
	59			335		301	194					201	253
	203			366								184	263
	306												179
	219												173
	250
	111
	235
	250

## Sheet: Fig 2C
AKH				AstA						CCAP				DH31				LK
25683>VIF	25683> TNT	25684> VIF	25684> TNT	51978>VIF	51978> TNT	51979>VIF	51979> TNT	80160> VIF	80160> TNT	25685>VIF	25685> TNT	25686>VIF	25686> TNT	51988>VIF	51988> TNT	51989>VIF	51989> TNT	51992>VIF	51992> TNT	51993> TNTVIF	51993> TNT
39	196	110	3	292	190	278	254	166	146	4	130	58	32	304	324	289	264	284	136	236	274
106	188	114	22	291	189	207	255	169	152	31	88	106	58	420	305	307	275	244	236	252	242
162	175	109	72	260	244	256	231	218	175	115	18	99	49	409	338	253	223	249	53	248	208
94	167	196	16	306	178	190	250	181	158	44	22	16	62	249	323	277	302	269	219	258	231
10	132	100	3	252	172	224	195	130	136	113	3	12	7	429	218	312	343	166	274	268	235
46	194	95	96	290	247	228	232	233	135	191	21	89	70	365	234	291	329	285	174	221	183
75	133	168	140	299	261	262	239	192	180	194	95	81	59	279	314	280	286	185	240	223	219
8	175	172	137	308	150	230	225		134	201	122	98	81	325	339	309	255	276	183	215	230
12	138	125	63	321	295	189	194	160	165	162	103	90	61	265	213	238	257	167	246	235	233
10	141	147	52	372	284	211	206	236	238	182	122	108	47	274	286	216	298	228	245	237	269
51	168	133	205	335	288	210	232	240	252	175	41	120	172	294	274	232	319	217	121	285	241
102	104	107	212	352	289	191	210	192	196	148	107	232	172	299	246	214	291	265	152	216	315
131	121	94	236	266	234	155	228	167	135	161	60	5	122	281	269	234	251	238	117	238	255
169	188	56	215	331	242	184	216	171	142	133	117	94	123	281	261	201	301	224	277	243	249
208	141	87	197	350	260	171	241	183	220	168	75	235	179		142	239	321	249	148	216	182
178	258	153	131	271	276	161	232	159	175	124	145	169	148			222		265	92	205	296
11	221	130	205			190	269			136	86	195	49			241	193
16	74	18	260			172	182			153	93	215	109			216	312
59	155	241	149				249			137	270	179	32			240	292
18	254	208	41				253			62	20	140	178			233	256
48	145	230	54				218			192	60					242	252
4	130	243	117				275									258	310
4	132	252	121				209
9	90	5	62				239
4	172	278	98				247
46	176	269	182				204
104	75	279	177				230
	217	290	241
	5	254	188
		205	201
		276	156

## Sheet: Fig 2D
	CCHa-1	SIFa
CS	29266	80696	80697	80698
46	150	58	108	169
86	133	86	148	140
116	142	58	169	130
126	184	52	163	186
119	206	112	120	122
159	66	79	120	159
39	101	130	172	169
187	60	135	177	159
128	126	153	158
118	117	125	113
